# Supplementary material for: Five new leafhopper species of Limassolla Dlabola from Thailand and Madagascar (Hemiptera, Cicadellidae, Typhlocybinae)
Source: Zookeys. 2026 Mar 13;1273:1–14. doi: 10.3897/zookeys.1273.183175 (PMC13005136; doi:10.3897/zookeys.1273.183175)
Supplement: XML Treatment for Limassolla [file zookeys.1273.183175-treatment1.xml]

<!DOCTYPE tp:taxon-treatment
  PUBLIC "-//TaxonX//DTD Taxonomic Treatment Publishing DTD v0 20100105//EN" "tax-treatment-NSO.dtd">
<tp:taxon-treatment xmlns:tp="http://www.plazi.org/taxpub"><tp:treatment-meta><kwd-group><label>Taxon classification</label><kwd>
              <named-content content-type="kingdom">Animalia</named-content>
            </kwd><kwd>
              <named-content content-type="order">Hemiptera</named-content>
            </kwd><kwd>
              <named-content content-type="family">Cicadellidae</named-content>
            </kwd></kwd-group><mixed-citation publication-type="journal"><person-group><name><surname>Ran</surname><given-names>Weiwei</given-names></name><name><surname>Yuan</surname><given-names>Xiaojuan</given-names></name><name><surname>Dietrich</surname><given-names>Christopher H.</given-names></name><name><surname>Su</surname><given-names>Di</given-names></name><name><surname>Song</surname><given-names>Yuehua</given-names></name></person-group><article-title>Five new leafhopper species of <italic><tp:taxon-name><tp:taxon-name-part taxon-name-part-type="genus" reg="Limassolla">Limassolla</tp:taxon-name-part></tp:taxon-name></italic> Dlabola from Thailand and Madagascar (<tp:taxon-name><tp:taxon-name-part taxon-name-part-type="order" reg="Hemiptera">Hemiptera</tp:taxon-name-part></tp:taxon-name>, <tp:taxon-name><tp:taxon-name-part taxon-name-part-type="tribe" reg="Cicadellidae">Cicadellidae</tp:taxon-name-part></tp:taxon-name>, <tp:taxon-name><tp:taxon-name-part taxon-name-part-type="tribe" reg="Typhlocybinae">Typhlocybinae</tp:taxon-name-part></tp:taxon-name>)</article-title><source>Zookeys</source><day>13</day><month>03</month><year>2026</year><volume>1273</volume><fpage>1</fpage><lpage>14</lpage><pub-id pub-id-type="doi">10.3897/zookeys.1273.183175</pub-id></mixed-citation></tp:treatment-meta><tp:nomenclature><tp:taxon-name>
            <object-id xmlns:xlink="http://www.w3.org/1999/xlink" content-type="arpha" xlink:type="simple">105B8D39-D5DC-56A4-9722-6485DCCEA492</object-id>
            <tp:taxon-name-part taxon-name-part-type="genus" reg="Limassolla">Limassolla</tp:taxon-name-part>
          </tp:taxon-name><tp:taxon-authority>Dlabola, 1965</tp:taxon-authority><tp:nomenclature-citation-list><tp:nomenclature-citation><tp:taxon-name>
                <tp:taxon-name-part taxon-name-part-type="genus" reg="Limassolla">Limassolla</tp:taxon-name-part>
              </tp:taxon-name><comment> Dlabola, 1965: 663.</comment></tp:nomenclature-citation><tp:nomenclature-citation><tp:taxon-name>
                <tp:taxon-name-part taxon-name-part-type="genus" reg="Pruthius">Pruthius</tp:taxon-name-part>
              </tp:taxon-name><comment> Mahmood, 1967: 33.</comment></tp:nomenclature-citation></tp:nomenclature-citation-list></tp:nomenclature><tp:treatment-sec sec-type="Type species"><title>Type species.</title><p><italic><tp:taxon-name><tp:taxon-name-part taxon-name-part-type="genus" reg="Zyginella">Zyginella</tp:taxon-name-part> <tp:taxon-name-part taxon-name-part-type="species" reg="pistaciae">pistaciae</tp:taxon-name-part></tp:taxon-name></italic> Linnavuori, 1962.</p></tp:treatment-sec><tp:treatment-sec sec-type="Description"><title>Description.</title><p>Generic characteristics as in <xref ref-type="bibr" rid="B10">Linnavuori (1962)</xref>; description based on <xref ref-type="bibr" rid="B10">Linnavuori (1962)</xref>, <xref ref-type="bibr" rid="B14">Zhang (1990)</xref> and <xref ref-type="bibr" rid="B13">Song and Li (2012)</xref>, with additional features from new species as follows: body small, length 2.0–3.6 mm; coloration bright, dominant hues red, orange, yellow, scattered dark maculae forming characteristic pattern; vertex with median part conically produced, widest part slightly narrower than maximum width of pronotum (Fig. <xref ref-type="fig" rid="F1">1</xref>a, e, i, m, q); face convex, ocelli completely absent (Fig. <xref ref-type="fig" rid="F1">1</xref>b, f, j, n, r); coronal suture distinct; pronotum transverse, anterior margin weakly arcuate, posterior margin nearly straight or slightly emarginate; vertex and pronotum usually with red, orange or yellow maculae, maculation variable in form, mostly longitudinal fasciae, lateral spots or irregular patches (Fig. <xref ref-type="fig" rid="F1">1</xref>a, e, i, m, q); mesoscutellum small, nearly triangular, base often with small pale or dark maculae, apex darker; forewing elongate, surface smooth, numerous scattered dark maculae, maculation variable in size, number and arrangement within and between species (Figs <xref ref-type="fig" rid="F1">1</xref>, <xref ref-type="fig" rid="F2">2I</xref>, <xref ref-type="fig" rid="F3">3I</xref>, <xref ref-type="fig" rid="F4">4I</xref>, <xref ref-type="fig" rid="F5">5I</xref>, <xref ref-type="fig" rid="F6">6I</xref>); third apical cell triangular, base distinctly constricted and petiolate; fourth apical cell apically obsolescent in some species, not reaching wing margin; hindwing hyaline, venation simplified (Figs <xref ref-type="fig" rid="F2">2J</xref>, <xref ref-type="fig" rid="F3">3J</xref>, <xref ref-type="fig" rid="F4">4J</xref>, <xref ref-type="fig" rid="F5">5J</xref>, <xref ref-type="fig" rid="F6">6J</xref>), submarginal vein anastomosing with CuA near mCuA (Fig. <xref ref-type="fig" rid="F2">2J</xref>).</p><fig id="F1" position="float" orientation="portrait"><object-id xmlns:xlink="http://www.w3.org/1999/xlink" content-type="doi" xlink:type="simple">10.3897/zookeys.1273.183175.figure1</object-id><object-id xmlns:xlink="http://www.w3.org/1999/xlink" content-type="arpha" xlink:type="simple">071151CE-38B7-5038-91A6-23AD8483F3AA</object-id><label>Figure 1.</label><caption><p>Five new species of the genus <italic><tp:taxon-name><tp:taxon-name-part taxon-name-part-type="genus" reg="Limassolla">Limassolla</tp:taxon-name-part></tp:taxon-name></italic>. <bold>a–d</bold>. <italic><tp:taxon-name><tp:taxon-name-part taxon-name-part-type="genus" reg="Limassolla">Limassolla</tp:taxon-name-part> <tp:taxon-name-part taxon-name-part-type="species" reg="pygalis">pygalis</tp:taxon-name-part></tp:taxon-name></italic> Ran &amp; Song, sp. nov.; <bold>e–h</bold>. <italic><tp:taxon-name><tp:taxon-name-part taxon-name-part-type="genus" reg="Limassolla">Limassolla</tp:taxon-name-part> <tp:taxon-name-part taxon-name-part-type="species" reg="maehongsonensis">maehongsonensis</tp:taxon-name-part></tp:taxon-name></italic> Ran &amp; Song, sp. nov.; <bold>i–l</bold>. <italic><tp:taxon-name><tp:taxon-name-part taxon-name-part-type="genus" reg="Limassolla">Limassolla</tp:taxon-name-part> <tp:taxon-name-part taxon-name-part-type="species" reg="yangi">yangi</tp:taxon-name-part></tp:taxon-name></italic> Ran &amp; Song, sp. nov.; <bold>m–p</bold>. <italic><tp:taxon-name><tp:taxon-name-part taxon-name-part-type="genus" reg="Limassolla">Limassolla</tp:taxon-name-part> <tp:taxon-name-part taxon-name-part-type="species" reg="lampangensis">lampangensis</tp:taxon-name-part></tp:taxon-name></italic> Yuan &amp; Song, sp. nov.; <bold>q–t</bold>. <italic><tp:taxon-name><tp:taxon-name-part taxon-name-part-type="genus" reg="Limassolla">Limassolla</tp:taxon-name-part> <tp:taxon-name-part taxon-name-part-type="species" reg="andasibensis">andasibensis</tp:taxon-name-part></tp:taxon-name></italic> Yuan &amp; Song, sp. nov. Among them: habitus, dorsal view (<bold>a, e, i, m, q</bold>); habitus, lateral view (<bold>b, f, j, n, r</bold>); head and thorax, dorsal view (<bold>c, g, k, o, s</bold>); face (<bold>d, h, l, p, t</bold>).</p></caption><graphic xmlns:xlink="http://www.w3.org/1999/xlink" xlink:href="zookeys-1273-001_article-183175__-g001.jpg" id="oo_1560443.jpg" position="float" orientation="portrait" xlink:type="simple"><uri content-type="original_file" xlink:type="simple">https://binary.pensoft.net/fig/1560443</uri></graphic></fig><fig id="F2" position="float" orientation="portrait"><object-id xmlns:xlink="http://www.w3.org/1999/xlink" content-type="doi" xlink:type="simple">10.3897/zookeys.1273.183175.figure2</object-id><object-id xmlns:xlink="http://www.w3.org/1999/xlink" content-type="arpha" xlink:type="simple">75B59375-A59E-5289-AC02-6112939D8551</object-id><label>Figure 2.</label><caption><p><italic><tp:taxon-name><tp:taxon-name-part taxon-name-part-type="genus" reg="Limassolla">Limassolla</tp:taxon-name-part> <tp:taxon-name-part taxon-name-part-type="species" reg="pygalis">pygalis</tp:taxon-name-part></tp:taxon-name></italic> Ran &amp; Song, sp. nov. <bold>A</bold>. Pygofer capsule, lateral view; <bold>B</bold>. Dorsal pygofer appendage and ventral pygofer appendage; <bold>C</bold>. Head and thorax, dorsal view; <bold>D</bold>. Abdominal apodemes; <bold>E</bold>. Aedeagus, ventral view; <bold>F</bold>. Connective; <bold>G</bold>. Style; <bold>H</bold>. Aedeagus, lateral view; <bold>I</bold>. Forewing; <bold>J</bold>. Hind wing.</p></caption><graphic xmlns:xlink="http://www.w3.org/1999/xlink" xlink:href="zookeys-1273-001_article-183175__-g002.jpg" id="oo_1560444.jpg" position="float" orientation="portrait" xlink:type="simple"><uri content-type="original_file" xlink:type="simple">https://binary.pensoft.net/fig/1560444</uri></graphic></fig><p>Abdominal apodemes well developed (Figs <xref ref-type="fig" rid="F2">2D</xref>, <xref ref-type="fig" rid="F3">3D</xref>, <xref ref-type="fig" rid="F4">4H</xref>, <xref ref-type="fig" rid="F5">5D</xref>, <xref ref-type="fig" rid="F6">6D</xref>).</p><p><bold><italic>Male genitalia</italic></bold>: Pygofer lobe asetose of macrosetae, lateral surface with thin microsetae (Figs <xref ref-type="fig" rid="F2">2A</xref>, <xref ref-type="fig" rid="F3">3A</xref>, <xref ref-type="fig" rid="F4">4A</xref>, <xref ref-type="fig" rid="F5">5A</xref>, <xref ref-type="fig" rid="F6">6A</xref>); ventral margin with well-developed ventral pygofer appendage from inner surface, posterodorsally directed, dorsal pygofer appendage present or absent (Figs <xref ref-type="fig" rid="F2">2B</xref>, <xref ref-type="fig" rid="F3">3B</xref>, <xref ref-type="fig" rid="F4">4B</xref>, <xref ref-type="fig" rid="F5">5C</xref>, <xref ref-type="fig" rid="F6">6B</xref>). Subgenital plate abruptly constricted subapically, ventral surface with a row of macrosetae, or only one (or two) macrosetae basally (Figs <xref ref-type="fig" rid="F2">2A</xref>, <xref ref-type="fig" rid="F3">3A</xref>, <xref ref-type="fig" rid="F4">4A</xref>, <xref ref-type="fig" rid="F5">5A</xref>, <xref ref-type="fig" rid="F6">6A</xref>). Style broad subbasally, apex pediform (Figs <xref ref-type="fig" rid="F2">2G</xref>, <xref ref-type="fig" rid="F3">3G</xref>, <xref ref-type="fig" rid="F4">4F</xref>, <xref ref-type="fig" rid="F5">5F</xref>, <xref ref-type="fig" rid="F6">6G</xref>), fine setae on subapex or neck in some species (Figs <xref ref-type="fig" rid="F2">2G</xref>, <xref ref-type="fig" rid="F3">3G</xref>, <xref ref-type="fig" rid="F4">4F</xref>). Connective generally Y-shaped, with short lateral arms and long or short stem; median process small or reduced and absent (Figs <xref ref-type="fig" rid="F2">2F</xref>, <xref ref-type="fig" rid="F3">3F</xref>, <xref ref-type="fig" rid="F4">4G</xref>, <xref ref-type="fig" rid="F5">5G</xref>, <xref ref-type="fig" rid="F6">6F</xref>). Aedeagus highly heteromorphic, usually with processes; processes divergent in shape and insertion position (Figs <xref ref-type="fig" rid="F2">2E</xref>, <xref ref-type="fig" rid="F3">3E</xref>, <xref ref-type="fig" rid="F4">4D</xref>, <xref ref-type="fig" rid="F5">5E</xref>, <xref ref-type="fig" rid="F6">6E</xref>).</p><fig id="F3" position="float" orientation="portrait"><object-id xmlns:xlink="http://www.w3.org/1999/xlink" content-type="doi" xlink:type="simple">10.3897/zookeys.1273.183175.figure3</object-id><object-id xmlns:xlink="http://www.w3.org/1999/xlink" content-type="arpha" xlink:type="simple">F5533C6C-AD4F-5133-A328-B2A4927033BB</object-id><label>Figure 3.</label><caption><p><italic><tp:taxon-name><tp:taxon-name-part taxon-name-part-type="genus" reg="Limassolla">Limassolla</tp:taxon-name-part> <tp:taxon-name-part taxon-name-part-type="species" reg="maehongsonensis">maehongsonensis</tp:taxon-name-part></tp:taxon-name></italic> Ran &amp; Song, sp. nov. <bold>A</bold>. Pygofer capsule, lateral view; <bold>B</bold>. Ventral pygofer appendage; <bold>C</bold>. Head and thorax, dorsal view; <bold>D</bold>. Abdominal apodemes; <bold>E</bold>. Aedeagus, ventral view; <bold>F</bold>. Connective; <bold>G</bold>. Style; <bold>H</bold>. Aedeagus, lateral view; <bold>I</bold>. Forewing; <bold>J</bold>. Hind wing.</p></caption><graphic xmlns:xlink="http://www.w3.org/1999/xlink" xlink:href="zookeys-1273-001_article-183175__-g003.jpg" id="oo_1560445.jpg" position="float" orientation="portrait" xlink:type="simple"><uri content-type="original_file" xlink:type="simple">https://binary.pensoft.net/fig/1560445</uri></graphic></fig><fig id="F4" position="float" orientation="portrait"><object-id xmlns:xlink="http://www.w3.org/1999/xlink" content-type="doi" xlink:type="simple">10.3897/zookeys.1273.183175.figure4</object-id><object-id xmlns:xlink="http://www.w3.org/1999/xlink" content-type="arpha" xlink:type="simple">C51B71F6-B585-5BDB-9D51-33C5C0F54512</object-id><label>Figure 4.</label><caption><p><italic><tp:taxon-name><tp:taxon-name-part taxon-name-part-type="genus" reg="Limassolla">Limassolla</tp:taxon-name-part> <tp:taxon-name-part taxon-name-part-type="species" reg="yangi">yangi</tp:taxon-name-part></tp:taxon-name></italic> Ran &amp; Song, sp. nov. <bold>A</bold>. Pygofer capsule, lateral view; <bold>B</bold>. Ventral pygofer appendage; <bold>C</bold>. Head and thorax, dorsal view; <bold>D</bold>. Aedeagus, ventral view; <bold>E</bold>. Aedeagus, lateral view; <bold>F</bold>. Style; <bold>G</bold>. Connective; <bold>H</bold>. Abdominal apodemes; <bold>I</bold>. Forewing; <bold>J</bold>. Hind wing.</p></caption><graphic xmlns:xlink="http://www.w3.org/1999/xlink" xlink:href="zookeys-1273-001_article-183175__-g004.jpg" id="oo_1560446.jpg" position="float" orientation="portrait" xlink:type="simple"><uri content-type="original_file" xlink:type="simple">https://binary.pensoft.net/fig/1560446</uri></graphic></fig></tp:treatment-sec><tp:treatment-sec sec-type="Distribution"><title>Distribution.</title><p>Oriental, Palaearctic, Afrotropical, and Australasian regions.</p></tp:treatment-sec><tp:treatment-sec><!--Section generated to contain objects referenced in tp:taxon-treatment.--><fig id="F5" position="float" orientation="portrait"><object-id xmlns:xlink="http://www.w3.org/1999/xlink" content-type="doi" xlink:type="simple">10.3897/zookeys.1273.183175.figure5</object-id><object-id xmlns:xlink="http://www.w3.org/1999/xlink" content-type="arpha" xlink:type="simple">5DFABFC1-DF41-5F2F-8413-9447A54F9642</object-id><label>Figure 5.</label><caption><p><italic><tp:taxon-name><tp:taxon-name-part taxon-name-part-type="genus" reg="Limassolla">Limassolla</tp:taxon-name-part> <tp:taxon-name-part taxon-name-part-type="species" reg="lampangensis">lampangensis</tp:taxon-name-part></tp:taxon-name></italic> Yuan &amp; Song, sp. nov. <bold>A</bold>. Pygofer capsule, lateral view; <bold>B</bold>. Head and thorax, dorsal view; <bold>C</bold>. Ventral pygofer appendage; <bold>D</bold>. Abdominal apodemes; <bold>E</bold>. Aedeagus, ventral view; <bold>F</bold>. Style; <bold>G</bold>. Connective; <bold>H</bold>. Aedeagus, lateral view; <bold>I</bold>. Forewing; <bold>J</bold>. Hind wing.</p></caption><graphic xmlns:xlink="http://www.w3.org/1999/xlink" xlink:href="zookeys-1273-001_article-183175__-g005.jpg" id="oo_1560447.jpg" position="float" orientation="portrait" xlink:type="simple"><uri content-type="original_file" xlink:type="simple">https://binary.pensoft.net/fig/1560447</uri></graphic></fig><fig id="F6" position="float" orientation="portrait"><object-id xmlns:xlink="http://www.w3.org/1999/xlink" content-type="doi" xlink:type="simple">10.3897/zookeys.1273.183175.figure6</object-id><object-id xmlns:xlink="http://www.w3.org/1999/xlink" content-type="arpha" xlink:type="simple">348E2F60-28F9-5233-BB51-44372E1DF834</object-id><label>Figure 6.</label><caption><p><italic><tp:taxon-name><tp:taxon-name-part taxon-name-part-type="genus" reg="Limassolla">Limassolla</tp:taxon-name-part> <tp:taxon-name-part taxon-name-part-type="species" reg="andasibensis">andasibensis</tp:taxon-name-part></tp:taxon-name></italic> Yuan &amp; Song, sp. nov. <bold>A</bold>. Pygofer capsule, lateral view; <bold>B</bold>. Ventral pygofer appendage; <bold>C</bold>. Head and thorax, dorsal view; <bold>D</bold>. Abdominal apodemes; <bold>E</bold>. Aedeagus, ventral view; <bold>F</bold>. Connective; <bold>G</bold>. Style; <bold>H</bold>. Aedeagus, lateral view; <bold>I</bold>. Forewing; <bold>J</bold>. Hind wing.</p></caption><graphic xmlns:xlink="http://www.w3.org/1999/xlink" xlink:href="zookeys-1273-001_article-183175__-g006.jpg" id="oo_1560448.jpg" position="float" orientation="portrait" xlink:type="simple"><uri content-type="original_file" xlink:type="simple">https://binary.pensoft.net/fig/1560448</uri></graphic></fig></tp:treatment-sec><ref-list><ref id="B10"><mixed-citation xmlns:xlink="http://www.w3.org/1999/xlink" xlink:type="simple">Linnavuori RE (1962) <tp:taxon-name><tp:taxon-name-part taxon-name-part-type="order">Hemiptera</tp:taxon-name-part></tp:taxon-name> of Israel. III. Annales Zoologici Societatis Zoologicae-Botanicae Fennicae ‘Vanamo’ 24(3): 1–108.</mixed-citation></ref><ref id="B14"><mixed-citation xmlns:xlink="http://www.w3.org/1999/xlink" xlink:type="simple">Zhang Y (1990) A taxonomic study of Chinese <tp:taxon-name><tp:taxon-name-part taxon-name-part-type="tribe">Cicadellidae</tp:taxon-name-part></tp:taxon-name> (<tp:taxon-name><tp:taxon-name-part taxon-name-part-type="suborder">Homoptera</tp:taxon-name-part></tp:taxon-name>). Tianze Eldonejo, Yangling, Shaanxi, China, 218 pp.</mixed-citation></ref><ref id="B13"><mixed-citation xmlns:xlink="http://www.w3.org/1999/xlink" xlink:type="simple">Song Y, Li Z (2012) A Checklist of Known Species of <tp:taxon-name><tp:taxon-name-part taxon-name-part-type="tribe">Zyginellini</tp:taxon-name-part></tp:taxon-name> from China. Tianjin Agricultural Sciences 18: 145–148. <ext-link xlink:href="10.3969/j.issn.1006-6500.2012.02.041" ext-link-type="doi" xlink:type="simple">https://doi.org/10.3969/j.issn.1006-6500.2012.02.041</ext-link></mixed-citation></ref></ref-list></tp:taxon-treatment>
