# Supplementary material for: Five new leafhopper species of Limassolla Dlabola from Thailand and Madagascar (Hemiptera, Cicadellidae, Typhlocybinae)
Source: Zookeys. 2026 Mar 13;1273:1–14. doi: 10.3897/zookeys.1273.183175 (PMC13005136; doi:10.3897/zookeys.1273.183175)
Supplement: XML Treatment for Limassolla maehongsonensis [file zookeys.1273.183175-treatment3.xml]

<!DOCTYPE tp:taxon-treatment
  PUBLIC "-//TaxonX//DTD Taxonomic Treatment Publishing DTD v0 20100105//EN" "tax-treatment-NSO.dtd">
<tp:taxon-treatment xmlns:tp="http://www.plazi.org/taxpub"><tp:treatment-meta><kwd-group><label>Taxon classification</label><kwd>
              <named-content content-type="kingdom">Animalia</named-content>
            </kwd><kwd>
              <named-content content-type="order">Hemiptera</named-content>
            </kwd><kwd>
              <named-content content-type="family">Cicadellidae</named-content>
            </kwd></kwd-group><mixed-citation publication-type="journal"><person-group><name><surname>Ran</surname><given-names>Weiwei</given-names></name><name><surname>Yuan</surname><given-names>Xiaojuan</given-names></name><name><surname>Dietrich</surname><given-names>Christopher H.</given-names></name><name><surname>Su</surname><given-names>Di</given-names></name><name><surname>Song</surname><given-names>Yuehua</given-names></name></person-group><article-title>Five new leafhopper species of <italic><tp:taxon-name><tp:taxon-name-part taxon-name-part-type="genus" reg="Limassolla">Limassolla</tp:taxon-name-part></tp:taxon-name></italic> Dlabola from Thailand and Madagascar (<tp:taxon-name><tp:taxon-name-part taxon-name-part-type="order" reg="Hemiptera">Hemiptera</tp:taxon-name-part></tp:taxon-name>, <tp:taxon-name><tp:taxon-name-part taxon-name-part-type="tribe" reg="Cicadellidae">Cicadellidae</tp:taxon-name-part></tp:taxon-name>, <tp:taxon-name><tp:taxon-name-part taxon-name-part-type="tribe" reg="Typhlocybinae">Typhlocybinae</tp:taxon-name-part></tp:taxon-name>)</article-title><source>Zookeys</source><day>13</day><month>03</month><year>2026</year><volume>1273</volume><fpage>1</fpage><lpage>14</lpage><pub-id pub-id-type="doi">10.3897/zookeys.1273.183175</pub-id></mixed-citation></tp:treatment-meta><tp:nomenclature><tp:taxon-name><object-id xmlns:xlink="http://www.w3.org/1999/xlink" content-type="arpha" xlink:type="simple">DC3C0113-B4A5-5F1D-9ADB-C9CCEC8EA5F4</object-id><tp:taxon-name-part taxon-name-part-type="genus" reg="Limassolla">Limassolla</tp:taxon-name-part> <tp:taxon-name-part taxon-name-part-type="species" reg="maehongsonensis">maehongsonensis</tp:taxon-name-part><object-id xmlns:xlink="http://www.w3.org/1999/xlink" content-type="zoobank" xlink:type="simple">https://zoobank.org/40B54947-AE09-47AC-9DCF-F83EA16492A8</object-id>
                	</tp:taxon-name><tp:taxon-authority>Ran &amp; Song</tp:taxon-authority><tp:taxon-status xmlns:xlink="http://www.w3.org/1999/xlink" xlink:type="simple">, sp. nov.</tp:taxon-status><xref ref-type="fig" rid="F1">Figs 1 e–h, 3A–J</xref></tp:nomenclature><tp:treatment-sec sec-type="Description"><title>Description.</title><p>Body milky yellow (Fig. <xref ref-type="fig" rid="F1">1</xref>e–h). Vertex milky yellow (Fig. <xref ref-type="fig" rid="F1">1</xref>g). Eyes brownish (Fig. <xref ref-type="fig" rid="F1">1</xref>g). Pronotum with two black spots near median anterior margin; scutellum with one droplet-shaped black spot at apex (Fig. <xref ref-type="fig" rid="F1">1</xref>g). Face milky white (Fig. <xref ref-type="fig" rid="F1">1</xref>h). Forewing semitranslucent, densely covered with orange maculae tinged with black or brown (Figs <xref ref-type="fig" rid="F1">1</xref>e, 3I). Hind wing hyaline (Fig. <xref ref-type="fig" rid="F3">3J</xref>).</p><p>Male abdominal apodemes extending to the middle of the 5<sup>th</sup> sternite (Fig. <xref ref-type="fig" rid="F3">3D</xref>).</p><p><bold><italic>Male genitalia</italic></bold>. Pygofer lobe well-developed, with ventral pygofer appendage and numerous microsetae on the surface (Fig. <xref ref-type="fig" rid="F3">3A, B</xref>). Subgenital plate with one long macroseta, apex furnished with short stout setae (Fig. <xref ref-type="fig" rid="F3">3A</xref>). Aedeagal shaft with unilaterally hook-like apex; aedeagal shaft with one basoventral process, which is bifurcated near the apex (Fig. <xref ref-type="fig" rid="F3">3E, H</xref>); gonopore apical, ventrad. Connective Y-shaped (Fig. <xref ref-type="fig" rid="F3">3F</xref>). Style elongated, apex foot-like (Fig. <xref ref-type="fig" rid="F3">3G</xref>).</p></tp:treatment-sec><tp:treatment-sec sec-type="Specimens examined"><title>Specimens examined.</title><p><bold><italic>Holotype</italic></bold>: • ♂; Thailand: Mae Hong Son Province, Namtok Mae Surin National Park, Haad Saen/Huai Fai Kor Reservoir, <named-content xmlns:xlink="http://www.w3.org/1999/xlink" content-type="dwc:verbatimCoordinates" xlink:type="simple">19°20.857'N, 97°59.123'E</named-content>, Malaise trap, 20–27 i 2008, Kamkoon A leg.; GZNU-2008-T9-01. <bold><italic>Paratypes</italic></bold>: • 4 ♂♂, same data as holotype; GZNU-2008-T9-02 to 05.</p></tp:treatment-sec><tp:treatment-sec sec-type="Measurements"><title>Measurements.</title><p>Male length 2.7–2.9 mm (including wings).</p></tp:treatment-sec><tp:treatment-sec sec-type="Remarks"><title>Remarks.</title><p>This new species is close to <italic><tp:taxon-name><tp:taxon-name-part taxon-name-part-type="genus" reg="Limassolla">Limassolla</tp:taxon-name-part> <tp:taxon-name-part taxon-name-part-type="species" reg="knighti">knighti</tp:taxon-name-part></tp:taxon-name></italic> Dworakowska, 1972, differing mainly in having a hook-like short process on the left side of the aedeagal shaft (Fig. <xref ref-type="fig" rid="F3">3E, H</xref>); the long process arising from the base of the aedeagal shaft is bifurcated subapically (Fig. <xref ref-type="fig" rid="F3">3E, H</xref>); and the preatrium of the aedeagus is elongated (Fig. <xref ref-type="fig" rid="F3">3E</xref>).</p></tp:treatment-sec><tp:treatment-sec sec-type="Etymology"><title>Etymology.</title><p>The specific epithet is derived from Mae Hong Son, referring to the type locality where the holotype was collected.</p></tp:treatment-sec><tp:treatment-sec><!--Section generated to contain objects referenced in tp:taxon-treatment.--><fig id="F1" position="float" orientation="portrait"><object-id xmlns:xlink="http://www.w3.org/1999/xlink" content-type="doi" xlink:type="simple">10.3897/zookeys.1273.183175.figure1</object-id><object-id xmlns:xlink="http://www.w3.org/1999/xlink" content-type="arpha" xlink:type="simple">071151CE-38B7-5038-91A6-23AD8483F3AA</object-id><label>Figure 1.</label><caption><p>Five new species of the genus <italic><tp:taxon-name><tp:taxon-name-part taxon-name-part-type="genus" reg="Limassolla">Limassolla</tp:taxon-name-part></tp:taxon-name></italic>. <bold>a–d</bold>. <italic><tp:taxon-name><tp:taxon-name-part taxon-name-part-type="genus" reg="Limassolla">Limassolla</tp:taxon-name-part> <tp:taxon-name-part taxon-name-part-type="species" reg="pygalis">pygalis</tp:taxon-name-part></tp:taxon-name></italic> Ran &amp; Song, sp. nov.; <bold>e–h</bold>. <italic><tp:taxon-name><tp:taxon-name-part taxon-name-part-type="genus" reg="Limassolla">Limassolla</tp:taxon-name-part> <tp:taxon-name-part taxon-name-part-type="species" reg="maehongsonensis">maehongsonensis</tp:taxon-name-part></tp:taxon-name></italic> Ran &amp; Song, sp. nov.; <bold>i–l</bold>. <italic><tp:taxon-name><tp:taxon-name-part taxon-name-part-type="genus" reg="Limassolla">Limassolla</tp:taxon-name-part> <tp:taxon-name-part taxon-name-part-type="species" reg="yangi">yangi</tp:taxon-name-part></tp:taxon-name></italic> Ran &amp; Song, sp. nov.; <bold>m–p</bold>. <italic><tp:taxon-name><tp:taxon-name-part taxon-name-part-type="genus" reg="Limassolla">Limassolla</tp:taxon-name-part> <tp:taxon-name-part taxon-name-part-type="species" reg="lampangensis">lampangensis</tp:taxon-name-part></tp:taxon-name></italic> Yuan &amp; Song, sp. nov.; <bold>q–t</bold>. <italic><tp:taxon-name><tp:taxon-name-part taxon-name-part-type="genus" reg="Limassolla">Limassolla</tp:taxon-name-part> <tp:taxon-name-part taxon-name-part-type="species" reg="andasibensis">andasibensis</tp:taxon-name-part></tp:taxon-name></italic> Yuan &amp; Song, sp. nov. Among them: habitus, dorsal view (<bold>a, e, i, m, q</bold>); habitus, lateral view (<bold>b, f, j, n, r</bold>); head and thorax, dorsal view (<bold>c, g, k, o, s</bold>); face (<bold>d, h, l, p, t</bold>).</p></caption><graphic xmlns:xlink="http://www.w3.org/1999/xlink" xlink:href="zookeys-1273-001_article-183175__-g001.jpg" id="oo_1560443.jpg" position="float" orientation="portrait" xlink:type="simple"><uri content-type="original_file" xlink:type="simple">https://binary.pensoft.net/fig/1560443</uri></graphic></fig><fig id="F3" position="float" orientation="portrait"><object-id xmlns:xlink="http://www.w3.org/1999/xlink" content-type="doi" xlink:type="simple">10.3897/zookeys.1273.183175.figure3</object-id><object-id xmlns:xlink="http://www.w3.org/1999/xlink" content-type="arpha" xlink:type="simple">F5533C6C-AD4F-5133-A328-B2A4927033BB</object-id><label>Figure 3.</label><caption><p><italic><tp:taxon-name><tp:taxon-name-part taxon-name-part-type="genus" reg="Limassolla">Limassolla</tp:taxon-name-part> <tp:taxon-name-part taxon-name-part-type="species" reg="maehongsonensis">maehongsonensis</tp:taxon-name-part></tp:taxon-name></italic> Ran &amp; Song, sp. nov. <bold>A</bold>. Pygofer capsule, lateral view; <bold>B</bold>. Ventral pygofer appendage; <bold>C</bold>. Head and thorax, dorsal view; <bold>D</bold>. Abdominal apodemes; <bold>E</bold>. Aedeagus, ventral view; <bold>F</bold>. Connective; <bold>G</bold>. Style; <bold>H</bold>. Aedeagus, lateral view; <bold>I</bold>. Forewing; <bold>J</bold>. Hind wing.</p></caption><graphic xmlns:xlink="http://www.w3.org/1999/xlink" xlink:href="zookeys-1273-001_article-183175__-g003.jpg" id="oo_1560445.jpg" position="float" orientation="portrait" xlink:type="simple"><uri content-type="original_file" xlink:type="simple">https://binary.pensoft.net/fig/1560445</uri></graphic></fig></tp:treatment-sec></tp:taxon-treatment>
