# Supplementary material for: Five new leafhopper species of Limassolla Dlabola from Thailand and Madagascar (Hemiptera, Cicadellidae, Typhlocybinae)
Source: Zookeys. 2026 Mar 13;1273:1–14. doi: 10.3897/zookeys.1273.183175 (PMC13005136; doi:10.3897/zookeys.1273.183175)
Supplement: XML Treatment for Limassolla lampangensis [file zookeys.1273.183175-treatment5.xml]

<!DOCTYPE tp:taxon-treatment
  PUBLIC "-//TaxonX//DTD Taxonomic Treatment Publishing DTD v0 20100105//EN" "tax-treatment-NSO.dtd">
<tp:taxon-treatment xmlns:tp="http://www.plazi.org/taxpub"><tp:treatment-meta><kwd-group><label>Taxon classification</label><kwd>
              <named-content content-type="kingdom">Animalia</named-content>
            </kwd><kwd>
              <named-content content-type="order">Hemiptera</named-content>
            </kwd><kwd>
              <named-content content-type="family">Cicadellidae</named-content>
            </kwd></kwd-group><mixed-citation publication-type="journal"><person-group><name><surname>Ran</surname><given-names>Weiwei</given-names></name><name><surname>Yuan</surname><given-names>Xiaojuan</given-names></name><name><surname>Dietrich</surname><given-names>Christopher H.</given-names></name><name><surname>Su</surname><given-names>Di</given-names></name><name><surname>Song</surname><given-names>Yuehua</given-names></name></person-group><article-title>Five new leafhopper species of <italic><tp:taxon-name><tp:taxon-name-part taxon-name-part-type="genus" reg="Limassolla">Limassolla</tp:taxon-name-part></tp:taxon-name></italic> Dlabola from Thailand and Madagascar (<tp:taxon-name><tp:taxon-name-part taxon-name-part-type="order" reg="Hemiptera">Hemiptera</tp:taxon-name-part></tp:taxon-name>, <tp:taxon-name><tp:taxon-name-part taxon-name-part-type="tribe" reg="Cicadellidae">Cicadellidae</tp:taxon-name-part></tp:taxon-name>, <tp:taxon-name><tp:taxon-name-part taxon-name-part-type="tribe" reg="Typhlocybinae">Typhlocybinae</tp:taxon-name-part></tp:taxon-name>)</article-title><source>Zookeys</source><day>13</day><month>03</month><year>2026</year><volume>1273</volume><fpage>1</fpage><lpage>14</lpage><pub-id pub-id-type="doi">10.3897/zookeys.1273.183175</pub-id></mixed-citation></tp:treatment-meta><tp:nomenclature><tp:taxon-name><object-id xmlns:xlink="http://www.w3.org/1999/xlink" content-type="arpha" xlink:type="simple">C2DCF76D-04E6-51B8-AE3A-278867118F15</object-id>
                		<tp:taxon-name-part taxon-name-part-type="genus" reg="Limassolla">Limassolla</tp:taxon-name-part> <tp:taxon-name-part taxon-name-part-type="species" reg="lampangensis">lampangensis</tp:taxon-name-part><object-id xmlns:xlink="http://www.w3.org/1999/xlink" content-type="zoobank" xlink:type="simple">https://zoobank.org/E1168D7F-D0B1-4D74-934D-92FF6E869F10</object-id></tp:taxon-name><tp:taxon-authority>Yuan &amp; Song</tp:taxon-authority><tp:taxon-status xmlns:xlink="http://www.w3.org/1999/xlink" xlink:type="simple">, sp. nov.</tp:taxon-status><xref ref-type="fig" rid="F1">Figs 1 m–p, 5A–J</xref></tp:nomenclature><tp:treatment-sec sec-type="Description"><title>Description.</title><p>Body yellowish brown (Fig. <xref ref-type="fig" rid="F1">1</xref>m–p). Anterior margin of crown conically produced relative to congeners; mesal length of crown distinctly exceeding interocular width (Figs <xref ref-type="fig" rid="F1">1</xref>m, o; 5B); eyes greyish black (Figs <xref ref-type="fig" rid="F1">1</xref>m, o; 5B). Median area of pronotum milky yellow, with dark-margined markings on lateral margins; scutellum yellowish brown, with dark apex. Face yellow (Fig. <xref ref-type="fig" rid="F1">1</xref>p). Forewings in closed position with a pale yellow, ice cream-shaped median patch, remaining areas yellowish brown with numerous blackish maculae (Fig. <xref ref-type="fig" rid="F1">1</xref>m; 5I). Hind wing hyaline (Fig. <xref ref-type="fig" rid="F5">5J</xref>).</p><p>Male abdominal apodemes small, not exceeding posterior margin of 3<sup>rd</sup> sternite (Fig. <xref ref-type="fig" rid="F5">5D</xref>).</p><p><bold><italic>Male genitalia</italic></bold>. Pygofer lobe approximately tapered towards dorsal apex, with one long ventral pygofer appendage extending to its apex (Fig. <xref ref-type="fig" rid="F5">5A, C</xref>). Subgenital plate with one long macroseta subbasally (Fig. <xref ref-type="fig" rid="F5">5A</xref>). Aedeagal shaft with one pair of processes arising from subbase of shaft (Fig. <xref ref-type="fig" rid="F5">5E, H</xref>); preatrium nearly subequal in length to aedeagal shaft (Fig. <xref ref-type="fig" rid="F5">5H</xref>). Gonopore apical, ventrad. Connective with small central lobe (Fig. <xref ref-type="fig" rid="F5">5G</xref>). Style with foot-like apex (Fig. <xref ref-type="fig" rid="F5">5F</xref>).</p><fig id="F5" position="float" orientation="portrait"><object-id xmlns:xlink="http://www.w3.org/1999/xlink" content-type="doi" xlink:type="simple">10.3897/zookeys.1273.183175.figure5</object-id><object-id xmlns:xlink="http://www.w3.org/1999/xlink" content-type="arpha" xlink:type="simple">5DFABFC1-DF41-5F2F-8413-9447A54F9642</object-id><label>Figure 5.</label><caption><p><italic><tp:taxon-name><tp:taxon-name-part taxon-name-part-type="genus" reg="Limassolla">Limassolla</tp:taxon-name-part> <tp:taxon-name-part taxon-name-part-type="species" reg="lampangensis">lampangensis</tp:taxon-name-part></tp:taxon-name></italic> Yuan &amp; Song, sp. nov. <bold>A</bold>. Pygofer capsule, lateral view; <bold>B</bold>. Head and thorax, dorsal view; <bold>C</bold>. Ventral pygofer appendage; <bold>D</bold>. Abdominal apodemes; <bold>E</bold>. Aedeagus, ventral view; <bold>F</bold>. Style; <bold>G</bold>. Connective; <bold>H</bold>. Aedeagus, lateral view; <bold>I</bold>. Forewing; <bold>J</bold>. Hind wing.</p></caption><graphic xmlns:xlink="http://www.w3.org/1999/xlink" xlink:href="zookeys-1273-001_article-183175__-g005.jpg" id="oo_1560447.jpg" position="float" orientation="portrait" xlink:type="simple"><uri content-type="original_file" xlink:type="simple">https://binary.pensoft.net/fig/1560447</uri></graphic></fig></tp:treatment-sec><tp:treatment-sec sec-type="Specimens examined"><title>Specimens examined.</title><p><bold><italic>Holotype</italic></bold>: • ♂; Thailand: Lampang, Chae Son NP, Spa/roadside, <named-content xmlns:xlink="http://www.w3.org/1999/xlink" content-type="dwc:verbatimCoordinates" xlink:type="simple">18°50.064'N, 99°28.565'E</named-content>, 462 m, Malaise trap, 8–14 i 2008, B. Kwannui &amp; A. Sukpeng leg.; GZNU-2008-T19-01. <bold><italic>Paratypes</italic></bold>: • 2 ♂♂, same data as holotype; GZNU-2008-T19-02 to 03.</p></tp:treatment-sec><tp:treatment-sec sec-type="Measurements"><title>Measurements.</title><p>Male length 2.9–3.1 mm (including wings).</p></tp:treatment-sec><tp:treatment-sec sec-type="Remarks"><title>Remarks.</title><p>This new species is distinguishable from <italic><tp:taxon-name><tp:taxon-name-part taxon-name-part-type="genus" reg="Limassolla">Limassolla</tp:taxon-name-part> <tp:taxon-name-part taxon-name-part-type="species" reg="varsha">varsha</tp:taxon-name-part></tp:taxon-name></italic> Dworakowska, 1997 by paired processes arising from the subbase of the aedeagal shaft (Fig. <xref ref-type="fig" rid="F5">5E, H</xref>), abdominal apodemes not exceeding the posterior margin of 3<sup>rd</sup> sternite (Fig. <xref ref-type="fig" rid="F5">5D</xref>), and pale yellow, ice cream-shaped median patch on the forewings in a closed position (Fig. <xref ref-type="fig" rid="F1">1</xref>m, 5I).</p></tp:treatment-sec><tp:treatment-sec sec-type="Etymology"><title>Etymology.</title><p>Specific epithet derived from the type locality “Lampang”.</p></tp:treatment-sec><tp:treatment-sec><!--Section generated to contain objects referenced in tp:taxon-treatment.--><fig id="F1" position="float" orientation="portrait"><object-id xmlns:xlink="http://www.w3.org/1999/xlink" content-type="doi" xlink:type="simple">10.3897/zookeys.1273.183175.figure1</object-id><object-id xmlns:xlink="http://www.w3.org/1999/xlink" content-type="arpha" xlink:type="simple">071151CE-38B7-5038-91A6-23AD8483F3AA</object-id><label>Figure 1.</label><caption><p>Five new species of the genus <italic><tp:taxon-name><tp:taxon-name-part taxon-name-part-type="genus" reg="Limassolla">Limassolla</tp:taxon-name-part></tp:taxon-name></italic>. <bold>a–d</bold>. <italic><tp:taxon-name><tp:taxon-name-part taxon-name-part-type="genus" reg="Limassolla">Limassolla</tp:taxon-name-part> <tp:taxon-name-part taxon-name-part-type="species" reg="pygalis">pygalis</tp:taxon-name-part></tp:taxon-name></italic> Ran &amp; Song, sp. nov.; <bold>e–h</bold>. <italic><tp:taxon-name><tp:taxon-name-part taxon-name-part-type="genus" reg="Limassolla">Limassolla</tp:taxon-name-part> <tp:taxon-name-part taxon-name-part-type="species" reg="maehongsonensis">maehongsonensis</tp:taxon-name-part></tp:taxon-name></italic> Ran &amp; Song, sp. nov.; <bold>i–l</bold>. <italic><tp:taxon-name><tp:taxon-name-part taxon-name-part-type="genus" reg="Limassolla">Limassolla</tp:taxon-name-part> <tp:taxon-name-part taxon-name-part-type="species" reg="yangi">yangi</tp:taxon-name-part></tp:taxon-name></italic> Ran &amp; Song, sp. nov.; <bold>m–p</bold>. <italic><tp:taxon-name><tp:taxon-name-part taxon-name-part-type="genus" reg="Limassolla">Limassolla</tp:taxon-name-part> <tp:taxon-name-part taxon-name-part-type="species" reg="lampangensis">lampangensis</tp:taxon-name-part></tp:taxon-name></italic> Yuan &amp; Song, sp. nov.; <bold>q–t</bold>. <italic><tp:taxon-name><tp:taxon-name-part taxon-name-part-type="genus" reg="Limassolla">Limassolla</tp:taxon-name-part> <tp:taxon-name-part taxon-name-part-type="species" reg="andasibensis">andasibensis</tp:taxon-name-part></tp:taxon-name></italic> Yuan &amp; Song, sp. nov. Among them: habitus, dorsal view (<bold>a, e, i, m, q</bold>); habitus, lateral view (<bold>b, f, j, n, r</bold>); head and thorax, dorsal view (<bold>c, g, k, o, s</bold>); face (<bold>d, h, l, p, t</bold>).</p></caption><graphic xmlns:xlink="http://www.w3.org/1999/xlink" xlink:href="zookeys-1273-001_article-183175__-g001.jpg" id="oo_1560443.jpg" position="float" orientation="portrait" xlink:type="simple"><uri content-type="original_file" xlink:type="simple">https://binary.pensoft.net/fig/1560443</uri></graphic></fig></tp:treatment-sec></tp:taxon-treatment>
