# Supplementary material for: Five new leafhopper species of Limassolla Dlabola from Thailand and Madagascar (Hemiptera, Cicadellidae, Typhlocybinae)
Source: Zookeys. 2026 Mar 13;1273:1–14. doi: 10.3897/zookeys.1273.183175 (PMC13005136; doi:10.3897/zookeys.1273.183175)
Supplement: XML Treatment for Limassolla andasibensis [file zookeys.1273.183175-treatment6.xml]

<!DOCTYPE tp:taxon-treatment
  PUBLIC "-//TaxonX//DTD Taxonomic Treatment Publishing DTD v0 20100105//EN" "tax-treatment-NSO.dtd">
<tp:taxon-treatment xmlns:tp="http://www.plazi.org/taxpub"><tp:treatment-meta><kwd-group><label>Taxon classification</label><kwd>
              <named-content content-type="kingdom">Animalia</named-content>
            </kwd><kwd>
              <named-content content-type="order">Hemiptera</named-content>
            </kwd><kwd>
              <named-content content-type="family">Cicadellidae</named-content>
            </kwd></kwd-group><mixed-citation publication-type="journal"><person-group><name><surname>Ran</surname><given-names>Weiwei</given-names></name><name><surname>Yuan</surname><given-names>Xiaojuan</given-names></name><name><surname>Dietrich</surname><given-names>Christopher H.</given-names></name><name><surname>Su</surname><given-names>Di</given-names></name><name><surname>Song</surname><given-names>Yuehua</given-names></name></person-group><article-title>Five new leafhopper species of <italic><tp:taxon-name><tp:taxon-name-part taxon-name-part-type="genus" reg="Limassolla">Limassolla</tp:taxon-name-part></tp:taxon-name></italic> Dlabola from Thailand and Madagascar (<tp:taxon-name><tp:taxon-name-part taxon-name-part-type="order" reg="Hemiptera">Hemiptera</tp:taxon-name-part></tp:taxon-name>, <tp:taxon-name><tp:taxon-name-part taxon-name-part-type="tribe" reg="Cicadellidae">Cicadellidae</tp:taxon-name-part></tp:taxon-name>, <tp:taxon-name><tp:taxon-name-part taxon-name-part-type="tribe" reg="Typhlocybinae">Typhlocybinae</tp:taxon-name-part></tp:taxon-name>)</article-title><source>Zookeys</source><day>13</day><month>03</month><year>2026</year><volume>1273</volume><fpage>1</fpage><lpage>14</lpage><pub-id pub-id-type="doi">10.3897/zookeys.1273.183175</pub-id></mixed-citation></tp:treatment-meta><tp:nomenclature><tp:taxon-name><object-id xmlns:xlink="http://www.w3.org/1999/xlink" content-type="arpha" xlink:type="simple">88AC6D28-189D-571D-9186-7F9D1E594D75</object-id>
                		<tp:taxon-name-part taxon-name-part-type="genus" reg="Limassolla">Limassolla</tp:taxon-name-part> <tp:taxon-name-part taxon-name-part-type="species" reg="andasibensis">andasibensis</tp:taxon-name-part>
                	
                		<object-id xmlns:xlink="http://www.w3.org/1999/xlink" content-type="zoobank" xlink:type="simple">https://zoobank.org/231A0558-EF85-4857-AA6B-0EB330363DC8</object-id>
                	</tp:taxon-name><tp:taxon-authority>Yuan &amp; Song</tp:taxon-authority><tp:taxon-status xmlns:xlink="http://www.w3.org/1999/xlink" xlink:type="simple">, sp. nov.</tp:taxon-status><xref ref-type="fig" rid="F1">Figs 1 q–t, 6A–J</xref></tp:nomenclature><tp:treatment-sec sec-type="Description"><title>Description.</title><p>Body milky yellow (Fig. <xref ref-type="fig" rid="F1">1</xref>q–t). Crown pale orange-red (Fig. <xref ref-type="fig" rid="F1">1</xref>s). Median area of pronotum pale orange-red, with darker margins (Fig. <xref ref-type="fig" rid="F1">1</xref>s). Scutellum dark brown, with one black spot at apex of each basal triangle and at its own apex respectively (Fig. <xref ref-type="fig" rid="F1">1</xref>s). Eyes black (Fig. <xref ref-type="fig" rid="F1">1</xref>s). Face milky white (Fig. <xref ref-type="fig" rid="F1">1</xref>t). Forewing with an inverted trapezoid yellowish-white area at medial inner margin, bordered by bright orange-red patches, apex with dark brown markings (Fig. <xref ref-type="fig" rid="F6">6I</xref>). Hindwing hyaline (Fig. <xref ref-type="fig" rid="F6">6J</xref>).</p><fig id="F6" position="float" orientation="portrait"><object-id xmlns:xlink="http://www.w3.org/1999/xlink" content-type="doi" xlink:type="simple">10.3897/zookeys.1273.183175.figure6</object-id><object-id xmlns:xlink="http://www.w3.org/1999/xlink" content-type="arpha" xlink:type="simple">348E2F60-28F9-5233-BB51-44372E1DF834</object-id><label>Figure 6.</label><caption><p><italic><tp:taxon-name><tp:taxon-name-part taxon-name-part-type="genus" reg="Limassolla">Limassolla</tp:taxon-name-part> <tp:taxon-name-part taxon-name-part-type="species" reg="andasibensis">andasibensis</tp:taxon-name-part></tp:taxon-name></italic> Yuan &amp; Song, sp. nov. <bold>A</bold>. Pygofer capsule, lateral view; <bold>B</bold>. Ventral pygofer appendage; <bold>C</bold>. Head and thorax, dorsal view; <bold>D</bold>. Abdominal apodemes; <bold>E</bold>. Aedeagus, ventral view; <bold>F</bold>. Connective; <bold>G</bold>. Style; <bold>H</bold>. Aedeagus, lateral view; <bold>I</bold>. Forewing; <bold>J</bold>. Hind wing.</p></caption><graphic xmlns:xlink="http://www.w3.org/1999/xlink" xlink:href="zookeys-1273-001_article-183175__-g006.jpg" id="oo_1560448.jpg" position="float" orientation="portrait" xlink:type="simple"><uri content-type="original_file" xlink:type="simple">https://binary.pensoft.net/fig/1560448</uri></graphic></fig><p>Male abdominal apodemes extending to 5<sup>th</sup> sternite (Fig. <xref ref-type="fig" rid="F6">6D</xref>).</p><p><bold><italic>Male genitalia</italic></bold>. Pygofer lobe well developed; ventral pygofer appendage present, curved dorsad (Fig. <xref ref-type="fig" rid="F6">6A, B</xref>). Subgenital plate with one macroseta sub-basally, apex with numerous microsetae (Fig. <xref ref-type="fig" rid="F6">6A</xref>). Aedeagal shaft with one pair of processes at base, longer than shaft (Fig. <xref ref-type="fig" rid="F6">6E</xref>). Preatrium nearly as long as dorsal apodeme (Fig. <xref ref-type="fig" rid="F6">6H</xref>). Gonpore at apex, ventrad. Connective with quite small central lobe (Fig. <xref ref-type="fig" rid="F6">6F</xref>). Style with foot-like apex (Fig. <xref ref-type="fig" rid="F6">6G</xref>).</p></tp:treatment-sec><tp:treatment-sec sec-type="Specimens examined"><title>Specimens examined.</title><p><bold><italic>Holotype</italic></bold>: • ♂; Madagascar: Toamasina Province, botanic garden near entrance to Andasibe National Park, <named-content xmlns:xlink="http://www.w3.org/1999/xlink" content-type="dwc:verbatimCoordinates" xlink:type="simple">18°55.58'S, 48°24.47'E</named-content>, 1025 m, 8–16 × 2001, M. Irwin &amp; R. Harin’Hala leg.; GZNU-2001-MA18-01. <bold><italic>Paratypes</italic></bold>: • 4 ♀♀, same data as holotype; GZNU-2001-MA18-02 to 05.</p></tp:treatment-sec><tp:treatment-sec sec-type="Measurements"><title>Measurements.</title><p>Male length 2.0–2.2 mm, female length 2.1–2.3 mm (including wings).</p></tp:treatment-sec><tp:treatment-sec sec-type="Remarks"><title>Remarks.</title><p>This new species is close to <italic><tp:taxon-name><tp:taxon-name-part taxon-name-part-type="genus" reg="Limassolla">Limassolla</tp:taxon-name-part> <tp:taxon-name-part taxon-name-part-type="species" reg="gratiosa">gratiosa</tp:taxon-name-part></tp:taxon-name></italic> (Dworakowska, 1981), distinguished mainly by paired processes arising from the base of the aedeagal shaft and longer than the shaft (Fig. <xref ref-type="fig" rid="F6">6E</xref>), a ventral pygofer appendage with several small tubercles apically (Fig. <xref ref-type="fig" rid="F6">6B</xref>), and distinct forewing patterns (Fig. <xref ref-type="fig" rid="F6">6I</xref>).</p></tp:treatment-sec><tp:treatment-sec sec-type="Etymology"><title>Etymology.</title><p>The specific name is derived from the type locality, Andasibe National Park (Toamasina Province, Madagascar).</p></tp:treatment-sec><tp:treatment-sec><!--Section generated to contain objects referenced in tp:taxon-treatment.--><fig id="F1" position="float" orientation="portrait"><object-id xmlns:xlink="http://www.w3.org/1999/xlink" content-type="doi" xlink:type="simple">10.3897/zookeys.1273.183175.figure1</object-id><object-id xmlns:xlink="http://www.w3.org/1999/xlink" content-type="arpha" xlink:type="simple">071151CE-38B7-5038-91A6-23AD8483F3AA</object-id><label>Figure 1.</label><caption><p>Five new species of the genus <italic><tp:taxon-name><tp:taxon-name-part taxon-name-part-type="genus" reg="Limassolla">Limassolla</tp:taxon-name-part></tp:taxon-name></italic>. <bold>a–d</bold>. <italic><tp:taxon-name><tp:taxon-name-part taxon-name-part-type="genus" reg="Limassolla">Limassolla</tp:taxon-name-part> <tp:taxon-name-part taxon-name-part-type="species" reg="pygalis">pygalis</tp:taxon-name-part></tp:taxon-name></italic> Ran &amp; Song, sp. nov.; <bold>e–h</bold>. <italic><tp:taxon-name><tp:taxon-name-part taxon-name-part-type="genus" reg="Limassolla">Limassolla</tp:taxon-name-part> <tp:taxon-name-part taxon-name-part-type="species" reg="maehongsonensis">maehongsonensis</tp:taxon-name-part></tp:taxon-name></italic> Ran &amp; Song, sp. nov.; <bold>i–l</bold>. <italic><tp:taxon-name><tp:taxon-name-part taxon-name-part-type="genus" reg="Limassolla">Limassolla</tp:taxon-name-part> <tp:taxon-name-part taxon-name-part-type="species" reg="yangi">yangi</tp:taxon-name-part></tp:taxon-name></italic> Ran &amp; Song, sp. nov.; <bold>m–p</bold>. <italic><tp:taxon-name><tp:taxon-name-part taxon-name-part-type="genus" reg="Limassolla">Limassolla</tp:taxon-name-part> <tp:taxon-name-part taxon-name-part-type="species" reg="lampangensis">lampangensis</tp:taxon-name-part></tp:taxon-name></italic> Yuan &amp; Song, sp. nov.; <bold>q–t</bold>. <italic><tp:taxon-name><tp:taxon-name-part taxon-name-part-type="genus" reg="Limassolla">Limassolla</tp:taxon-name-part> <tp:taxon-name-part taxon-name-part-type="species" reg="andasibensis">andasibensis</tp:taxon-name-part></tp:taxon-name></italic> Yuan &amp; Song, sp. nov. Among them: habitus, dorsal view (<bold>a, e, i, m, q</bold>); habitus, lateral view (<bold>b, f, j, n, r</bold>); head and thorax, dorsal view (<bold>c, g, k, o, s</bold>); face (<bold>d, h, l, p, t</bold>).</p></caption><graphic xmlns:xlink="http://www.w3.org/1999/xlink" xlink:href="zookeys-1273-001_article-183175__-g001.jpg" id="oo_1560443.jpg" position="float" orientation="portrait" xlink:type="simple"><uri content-type="original_file" xlink:type="simple">https://binary.pensoft.net/fig/1560443</uri></graphic></fig></tp:treatment-sec></tp:taxon-treatment>
